# Supplementary material for: A primer for ZooMS applications in archaeology
Source: Proc Natl Acad Sci U S A. 2022 May 10;119(20):e2109323119. doi: 10.1073/pnas.2109323119 (PMC9171758; doi:10.1073/pnas.2109323119)
Supplement: Supplementary File [file pnas.2109323119.sd01.xlsx]

## Sheet: Dataset S1A
Dataset S1A. Predicted peak positions of type I collagen peptides, following tryptic digestion. Peaks that are visible and annotated in Figure 2 are marked in bold.
Taxa	m/z	Gene	Position Helical*	Other Info	First Characterized
Meleagris gallopavo	1162	COL1⍺1	508-519	predicted from sequence data**
Meleagris gallopavo	1221	COL1⍺2	604-618	predicted from sequence data**
Meleagris gallopavo	1221	COL1⍺2	978-990	predicted from sequence data**
Meleagris gallopavo	1523	COL1⍺2	586-603	predicted from sequence data**
Meleagris gallopavo	1579	COL1⍺2	889-906	marker	Eda et al., 2020
Meleagris gallopavo	1594	COL1⍺2	889-906	predicted from sequence data**
Meleagris gallopavo	1604	COL1⍺2	175-192	predicted from sequence data**
Meleagris gallopavo	1611	COL1⍺2	292-309	predicted from sequence data**
Meleagris gallopavo	1623	COL1⍺2	502-519	marker	Buckley, 2018
Meleagris gallopavo	2108	COL1⍺2	625-648	predicted from sequence data**
Meleagris gallopavo	2133	COL1⍺2	793-816	predicted from sequence data**
Meleagris gallopavo	2539	COL1⍺2	658-687	predicted from sequence data**
Meleagris gallopavo	2777	COL1⍺2	454-483	predicted from sequence data**
Meleagris gallopavo	2895	COL1⍺2	757-789	predicted from sequence data**
Meleagris gallopavo	2927	COL1⍺2	757-789	predicted from sequence data**
Meleagris gallopavo	3097	COL1⍺2	10-42	predicted from sequence data**
Meleagris gallopavo	3113	COL1⍺2	10-42	predicted from sequence data**
Meleagris gallopavo	3193	COL1⍺2	520-555	predicted from sequence data**
Meleagris gallopavo	3209	COL1⍺2	520-555	predicted from sequence data**
Capra hircus	852	COL1⍺1	67-75	shared, large mammal	Wang et al., 2021
Capra hircus	852	COL1⍺1	91-99	shared, large mammal	Wang et al., 2021
Capra hircus	868	COL1⍺2	135-144	shared, large mammal	Wang et al., 2021
Capra hircus	898	COL1⍺1	781-789	shared, large mammal	Wang et al., 2021
Capra hircus	1095	COL1⍺2	849-858	shared, large mammal	Wang et al., 2021
Capra hircus	1105	COL1⍺1	508-519	marker (P1)	Buckley et al., 2014
Capra hircus	1154	COL1⍺2	375-386	marker	Jensen et al., 2021
Capra hircus	1177	COL1⍺1	397-408	shared, large mammal	Wang et al., 2021
Capra hircus	1180	COL1⍺2	978-990	marker (A)	Buckley et al., 2009
Capra hircus	1196	COL1⍺2	978-990	marker (A)	Buckley et al., 2009
Capra hircus	1332	COL1⍺1	238-252	shared, large mammal	Wang et al., 2021
Capra hircus	1427	COL1⍺2	484-498	marker (B)	Buckley et al., 2009
Capra hircus	1459	COL1⍺1	688-704	shared, large mammal	Wang et al., 2021
Capra hircus	1560	COL1⍺2	889-906	mixed	Jensen et al., 2021
Capra hircus	1580	COL1⍺2	502-519	marker (C)	Buckley et al., 2009
Capra hircus	1586	COL1⍺1	220-237	shared, large mammal	Wang et al., 2021
Capra hircus	1616	COL1⍺2	175-192	shared, large mammal	Wang et al., 2021
Capra hircus	1648	COL1⍺2	292-309	marker (P2)	Buckley et al., 2014
Capra hircus	1656	COL1⍺1	343-360	shared, large mammal	Wang et al., 2021
Capra hircus	1707	COL1⍺1	435-453	shared, large mammal	Wang et al., 2021
Capra hircus	1728	COL1⍺1	109-126	shared, large mammal	Wang et al., 2021
Capra hircus	2028	COL1⍺2	375-396	marker	Jensen et al., 2021
Capra hircus	2044	COL1⍺2	375-396	marker	Jensen et al., 2021
Capra hircus	2131	COL1⍺2	793-816	marker (D)	Buckley et al., 2009
Capra hircus	2216	COL1⍺1	733-756	shared, large mammal	Wang et al., 2021
Capra hircus	2548	COL1⍺1	154-174	shared, large mammal	Wang et al., 2021
Capra hircus	2702	COL1⍺1	619-648	shared, large mammal	Wang et al., 2021
Capra hircus	2705	COL1⍺1	934-963	shared, large mammal	Wang et al., 2021
Capra hircus	2792	COL1⍺2	454-483	marker (E)	Buckley et al., 2009
Capra hircus	2883	COL1⍺1	586-618	marker (F)	Buckley et al., 2009
Capra hircus	2899	COL1⍺1	586-618	marker (F)	Buckley et al., 2009
Capra hircus	3077	COL1⍺2	757-789	marker (G)	Buckley et al., 2009
Capra hircus	3093	COL1⍺2	757-789	marker (G)	Buckley et al., 2009
Oncorhynchus kisutch	882	COL1⍺2	807-816	shared, salmon	Harvey et al., 2018
Oncorhynchus kisutch	912	COL1⍺1	781-789	shared, salmon	Richter et al., 2020
Oncorhynchus kisutch	996	COL1⍺3	508-519	marker	Richter et al., 2020
Oncorhynchus kisutch	1040	COL1⍺3	508-519	shared, salmon	Richter et al., 2020
Oncorhynchus kisutch	1200	COL1⍺2	397-408	shared, salmon	Richter et al., 2020
Oncorhynchus kisutch	1203	COL1⍺1	397-408	shared, salmon	Richter et al., 2020
Oncorhynchus kisutch	1503	COL1⍺2	688-704	shared, salmon	Harvey et al., 2018
Oncorhynchus kisutch	1514	COL1⍺2	502-519	shared, salmon	Harvey et al., 2018
Oncorhynchus kisutch	1563	COL1⍺3	975-990	shared, salmon	Richter et al., 2020
Oncorhynchus kisutch	1584	COL1⍺1	220-237	shared, salmon	Richter et al., 2020
Oncorhynchus kisutch	1596	COL1⍺2	220-237	shared, salmon	Richter et al., 2020
Oncorhynchus kisutch	1780	COL1⍺3	817-836	shared, salmon	Richter et al., 2020
Oncorhynchus kisutch	1790	COL1⍺1	817-836	shared, salmon	Harvey et al., 2018
Oncorhynchus kisutch	1874	COL1⍺2	817-836	marker	Richter et al., 2020
Oncorhynchus kisutch	1878	COL1⍺3	760-780	shared, salmon	Richter et al., 2020
Oncorhynchus kisutch	1890	COL1⍺2	817-836	marker	Richter et al., 2020
Oncorhynchus kisutch	1895	COL1⍺3	760-780	shared, salmon	Richter et al., 2020
Oncorhynchus kisutch	1934	COL1⍺1	885-906	shared, salmon	Richter et al., 2020
Oncorhynchus kisutch	2138	COL1⍺2	625-648	shared, salmon	Harvey et al., 2018
Oncorhynchus kisutch	2167	COL1⍺1	532-555	shared, salmon	Richter et al., 2020
Oncorhynchus kisutch	2465	COL1⍺2	658-687	marker	Richter et al., 2020
Oncorhynchus kisutch	2612	COL1⍺1	934-963	shared, salmon	Harvey et al., 2018
Oncorhynchus kisutch	2628	COL1⍺1	934-963	shared, salmon	Harvey et al., 2018
Oncorhynchus kisutch	2669	COL1⍺1	934-963	marker	Richter et al., 2020
Oncorhynchus kisutch	2881	COL1⍺2	586-618	marker	Richter et al., 2020
Oncorhynchus kisutch	2933	COL1⍺2	757-789	marker	Richter et al., 2020
Oncorhynchus kisutch	2947	COL1⍺2	757-789	marker	Richter et al., 2020
Oncorhynchus kisutch	2973	COL1⍺1	10-42	shared, salmon	Richter et al., 2020
Oncorhynchus kisutch	2989	COL1⍺1	10-42	shared, salmon	Richter et al., 2020
*After nomenclature in: Brown, S., Douka, K., Collins, M.J. and Richter, K.K., 2021. On the standardization of ZooMS nomenclature. Journal of Proteomics, 235: 104041.
**Predicted using Bacollite described in Hickinbotham et al., 2020.
Buckley, M., Collins, M., Thomas‐Oates, J. and Wilson, J.C., 2009. Species identification by analysis of bone collagen using matrix‐assisted laser desorption/ionisation time‐of‐flight mass spectrometry. Rapid Communications in Mass Spectrometry: An International Journal Devoted to the Rapid Dissemination of Up‐to‐the‐Minute Research in Mass Spectrometry, 23(23), pp.3843-3854.
Buckley, M., Fraser, S., Herman, J., Melton, N.D., Mulville, J. and Pálsdóttir, A.H., 2014. Species identification of archaeological marine mammals using collagen fingerprinting. Journal of Archaeological Science, 41, pp.631-641.
Buckley, M., 2018. "Zooarchaeology by mass spectrometry (ZooMS) collagen fingerprinting for the species identification of archaeological bone fragments" in Zooarchaeology in Practice: Case Studies in Methodology and Interpretation in Archaeofaunal Analysis, pp 227-247.
Eda, M., Morimoto, M., Mizuta, T., Inoue, T., 2020. ZooMS for birds: Discrimination of Japanese archaeological chickens and indigenous pheasants using collagen peptide fingerprinting. Journal of Archaeological Science Reports, 34, p. 102635.
Harvey, V.L., Daugnora, L., Buckely, M., 2018. Species identification of anicent Lithuanian fish remanis using collagen fingerprinting. Journal of Archaeological Science, 98, pp. 102-111.
Hickenbothem, S., Fiddyment, S., Stinson, T.L., Collins, M.J., 2020. How to get your goat: Automated identification of species from MALDI-ToF spectra. Bioinformatics, 36, pp. 3719-3725.
Janzen, A., et al., 2021. Distinguishing African bovids using Zooarchaeology by Mass Spectrometry (ZooMS): New peptide markers and inisights into Iron Age economies in Zambia. PLoS One, 16, p. e0251061.
Richter, K.K., et al., 2020. What's the catch? Archaeological application of rapid collagen-based species identification for Pactific Salmon. Journal of Archaeological Science, 116, p. 105116.
Wang, N., et al., 2021. Testing the efficacy and comparability of ZooMS protocols on archaeological bone. Journal of Proteomics, 233, p. 104078.

## Sheet: Dataset S1B
Dataset S1B. Standard Collagen Marker Peptides
Marker*	Letter Name	Tryptic Name	Sequence (in Bos taurus)	Mass	Mass'	Oxidations	Reference
COL1ɑ1 508 - 519	P1	A1T47	GVQGPPGPAGPR	1105.6		1	Buckley, M., Fraser, S., Herman, J., Melton, N.D., Mulville, J. and Pálsdóttir, A.H., 2014. Species identification of archaeological marine mammals using collagen fingerprinting. Journal of Archaeological Science, 41, pp.631-641.
COL1ɑ1 586 - 618	F	A1T55/56	GLTGPIGPPGPAGAPGDKGEAGPSGPAGPTGAR	2853.4	2869.6	2/3	Buckley, M., Collins, M., Thomas‐Oates, J. and Wilson, J.C., 2009. Species identification by analysis of bone collagen using matrix‐assisted laser desorption/ionisation time‐of‐flight mass spectrometry. Rapid Communications in Mass Spectrometry: An International Journal Devoted to the Rapid Dissemination of Up‐to‐the‐Minute Research in Mass Spectrometry, 23(23), pp.3843-3854.
COL1ɑ2 292 - 309	P2	A2T26	GSTGEIGPAGPPGPPGLR	1648.8		2	Buckley, M., Fraser, S., Herman, J., Melton, N.D., Mulville, J. and Pálsdóttir, A.H., 2014. Species identification of archaeological marine mammals using collagen fingerprinting. Journal of Archaeological Science, 41, pp.631-641.
COL1ɑ2 454 - 483	E	A2T41/42	GEQGPAGPPGFQGLPGPAGTAGEAGKPGER	2792.3		3	Buckley, M., Collins, M., Thomas‐Oates, J. and Wilson, J.C., 2009. Species identification by analysis of bone collagen using matrix‐assisted laser desorption/ionisation time‐of‐flight mass spectrometry. Rapid Communications in Mass Spectrometry: An International Journal Devoted to the Rapid Dissemination of Up‐to‐the‐Minute Research in Mass Spectrometry, 23(23), pp.3843-3854.
COL1ɑ2 484 - 498	B	A2T43	GIPGEFGLPGPAGAR	1427.7		2	Buckley, M., Collins, M., Thomas‐Oates, J. and Wilson, J.C., 2009. Species identification by analysis of bone collagen using matrix‐assisted laser desorption/ionisation time‐of‐flight mass spectrometry. Rapid Communications in Mass Spectrometry: An International Journal Devoted to the Rapid Dissemination of Up‐to‐the‐Minute Research in Mass Spectrometry, 23(23), pp.3843-3854.
COL1ɑ2 502 - 519	C	A2T45	GPPGESGAAGPTGPIGSR	1580.8		1	Buckley, M., Collins, M., Thomas‐Oates, J. and Wilson, J.C., 2009. Species identification by analysis of bone collagen using matrix‐assisted laser desorption/ionisation time‐of‐flight mass spectrometry. Rapid Communications in Mass Spectrometry: An International Journal Devoted to the Rapid Dissemination of Up‐to‐the‐Minute Research in Mass Spectrometry, 23(23), pp.3843-3854.
COL1ɑ2 757 - 789	G	A2T67	GPSGEPGTAGPPGTPGPQGLLGAPGFLGLPGSR	3017.5	3033.5	4/5	Buckley, M., Collins, M., Thomas‐Oates, J. and Wilson, J.C., 2009. Species identification by analysis of bone collagen using matrix‐assisted laser desorption/ionisation time‐of‐flight mass spectrometry. Rapid Communications in Mass Spectrometry: An International Journal Devoted to the Rapid Dissemination of Up‐to‐the‐Minute Research in Mass Spectrometry, 23(23), pp.3843-3854.
COL1ɑ2 793 - 816	D	A2T69	GLPGVAGSVGEPGPLGIAGPPGAR	2131.1		3	Buckley, M., Collins, M., Thomas‐Oates, J. and Wilson, J.C., 2009. Species identification by analysis of bone collagen using matrix‐assisted laser desorption/ionisation time‐of‐flight mass spectrometry. Rapid Communications in Mass Spectrometry: An International Journal Devoted to the Rapid Dissemination of Up‐to‐the‐Minute Research in Mass Spectrometry, 23(23), pp.3843-3854.
COL1ɑ2 978 - 990	A	A2T85	IGQPGAVGPAGIR	1192.7	1208.7	0/1	Buckley, M., Collins, M., Thomas‐Oates, J. and Wilson, J.C., 2009. Species identification by analysis of bone collagen using matrix‐assisted laser desorption/ionisation time‐of‐flight mass spectrometry. Rapid Communications in Mass Spectrometry: An International Journal Devoted to the Rapid Dissemination of Up‐to‐the‐Minute Research in Mass Spectrometry, 23(23), pp.3843-3854.
*After nomenclature in: Brown, S., Douka, K., Collins, M.J. and Richter, K.K., 2021. On the standardization of ZooMS nomenclature. Journal of Proteomics, 235: 104041.

## Sheet: Dataset S1C
Dataset S1C. Annotation data for peptide peaks shown in Figure 3
m/z	Taxa	Gene	Position Helical*	Sequence	Comments
1532	Antidorcas	COL1⍺2	889-906	GEPGPAGAVGPAGAVGPR
1550	Antidorcas	COL1⍺2	502-519	GPPGESGAAGPAGPIGSR
1560	Ovis / Capra	COL1⍺2	889-906	GEPGPVGAVGPAGAVGPR
1560	Antidorcas / Ovis / Capra	COL1⍺1	889-906	GETGPAGPAGPIGPVGAR
1562	Antidorcas / Ovis / Capra	COL1⍺1	975-990	DGLNGLPGPIGPPGPR
1562	Antidorcas / Ovis / Capra	COL1⍺2	220-237	GAAGLPGVAGAPGLPGPR
1580	Ovis / Capra	COL1⍺2	502-519	GPPGESGAAGPTGPIGSR
1586	Antidorcas / Ovis / Capra	COL1⍺1	220-237	GANGAPGIAGAPGFPGAR
3001/3017	Antidorcas / Ovis / Capra	COL1⍺2	10-42	GPPGASGAPGPQGFQGPPGEPGEPGQTGPAGAR	The peak at 3017 corresponds to variant of this peptide with an additional post-translational modification of proline to hydroxyproline (P>O)
3017/3033	Antidorcas / Ovis	COL1⍺2	757-789	GPSGEPGTAGPPGTPGPQGLLGAPGFLGLPGSR	The peak at 3033 corresponds to variant of this peptide with an additional post-translational modification of proline to hydroxyproline (P>O)
3062	Ovis / Capra		unknown
3064	Antidorcas		unknown
3068	Capra		unknown
3084	Antidorcas / Ovis / Capra	COL1⍺1	10-42	GLPGPPGAPGPQGFQGPPGEPGEPGASGPMGPR
3093	Capra	COL1⍺2	757-789	GPSGEPGTAGPPGTPGPQGFLGPPGFLGLPGSR
*After nomenclature in: Brown, S., Douka, K., Collins, M.J. and Richter, K.K., 2021. On the standardization of ZooMS nomenclature. Journal of Proteomics, 235: 104041.

## Sheet: Dataset S1D
Dataset S1D. Collagen reference sequences aligned in Figure S2
Order	Genus	species	Common Name	NCBI #
BIRDS
Galliformes	Meleagris	gallopavo	Turkey	XP_010710978.1
Apodiformes	Calypte	anna	Anna’s hummingbird	XP_008492371.1
Caprimulgiformes	Antrostomus	carolinensis	Chuck-will's- widow	XP_010176198.1
Coliiformes	Colius	striatus	Speckled mousebird	XP_010194131.1
Apterygiformes	Apteryx	rowi	Kiwi	XP_025934699.1
Psittaciformes	Nestor	notabilis	Kea	XP_010015343.1
Anseriformes	Anas	platyrhynchos	Mallard duck	XP_027306602.1
Sphenisciformes	Aptenodytes	forsteri	Emperor penguin	XP_009284612.1
Casuariiformes	Dromaius	novaehollandiae	Emu	XP_025954377.1
Bucerotiformes	Buceros	rhinoceros	Rhinoceros hornbill	XP_010130507.1
Columbidae	Columba	livia	Common pigeon	PKK31871.1
Cuculiformes	Cuculus	canorus	Common cuckoo	XP_009557161.1
Musophagidae	Tauraco	erythrolophus	Red-crested turaco	XP_009983928.1
Pterocliformes	Pterocles	gutturalis	Yellow-throated sandgrouse	XP_010075677.1
MAMMALS
Artiodactyla	Capra	hircus	Goat	XP_005678993.1
Primates	Homo	sapiens	Human	P08123
Eulipotyphla	Condylura	cristata	Star-nosed mole	XP_004676750.1
Rodentia	Meriones	unguiculatus	Mongolian gerbil	XP_021506511.1
Rodentia	Rattus	norvegicus	Brown rat	P02466
Afrosoricida	Echinops	telfairi	Lesser hedgehog tenrec	XP_004702720.1
Chiroptera	Desmodus	rotundus	Common vampire bat	XP_024432985.1
Lagomorpha	Oryctolagus	cuniculus	European rabbit	NP_001182597.1
Carnivora	Canis	lupus	Grey wolf	O46392
Pholidota	Mains	javanica	Sunda pangolin	XP_017517878.1
Cingulata	Dasypus	novemcinctus	Nine-banded armadillo	XP_004470764.1
Proboscidea	Mammut	americanum	American mastodon	P85154
Diprotodontia	Phascolarctos	cinereus	Koala	XP_020855640.1
Rodentia	Mus	musculus	House mouse	Q01149
FISH
Salmoniformes	Oncorhynchus	kisutch	Coho salmon	XP_020360620.1
Acipenseriformes	Acipenser	schrenckii	Amur sturgeon	BAT51012.1
Lepisosteiformes	Lepisosteus	oculatus	Spotted gar	XP_015213472.1
Amiiformes	Amia	calva	Bowfin	AACid:31457*
Anguilliformes	Anguilla	japonica	Japanese eel	BAP63925.1
Osteoglossiformes	Gnathonemus	petersi	Elephantnose fish	B2GPid:24900*
Clupeiformes	Clupea	harengus	Atlantic herring	XP_012685017.1
Esociformes	Esox	lucius	Northern pike	XP_010889809.1
Gadiformes	Gadus	morhua	Atlantic cod	Bfish97**
Tetraodontiformes	Takifugu	rubripes	Pufferfish	XP_011607785.1
Pleuronectiformes	Paralichthys	olivaceus	Japanese flounder	BAD77969.1
Cyprinodontiformes	Fundulus	heteroclitus	Mummichog	JAQ29742.1
Beloniformes	Oryzias	latipes	Japanese rice fish	XP_011479246.1
Cypriniformes	Danio	rerio	Zebrafish	AAH71278.1
*Sequences from phylofish databse described in Pasquier et al., 2016. (http://phylofish.sigenae.org/index.html)
**Sequence from genetic data published in Malmstrøm et al., 2016.
Pasquier, J., Cabau, C., Nguyen, T., Jouanno, E., Severac, D., Braasch, I., Journot, L., Pontarotti, P., Klopp, C., Postlethwait, J. H., Guiguen, Y., & Bobe, J. (2016). Gene evolution and gene expression after whole genome duplication in fish: the PhyloFish database. BMC Genomics, 17, 368. https://doi.org/10.1186/s12864-016-2709-z
Malmstrøm, M., Matschiner, M., Tørresen, O. K., Star, B., Snipen, L. G., Hansen, T. F., Baalsrud, H. T., Nederbragt, A. J., Hanel, R., Salzburger, W., Stenseth, N. C., Jakobsen, K. S., & Jentoft, S. (2016). Evolution of the immune system influences speciation rates in teleost fishes. Nature Genetics, 48(10), 1204–1210. https://doi.org/10.1038/ng.3645
